# Supplementary material for: Exploring the promoting effect of working time reduction on life satisfaction using Germany as a case study
Source: Humanit Soc Sci Commun. 2022 Dec 17;9(1):454. doi: 10.1057/s41599-022-01480-2 (PMC9759043; doi:10.1057/s41599-022-01480-2)
Supplement: Supplementary file 2 — Data do file [file 41599_2022_1480_MOESM2_ESM.txt]

Stata Command

tabstat life_sat2 worktime income social gender age health education, stat(mean p25 p50 p75 sd min max)

pwcorr life_sat2 worktime income health gender age education social, star(.1)

gen life_sat1 = life_sat
replace life_sat1 = 1 if life_sat1 == 0
replace life_sat1 = 2 if life_sat1 == 3
replace life_sat1 = 3 if life_sat1 == 4
replace life_sat1 = 3 if life_sat1 == 5
replace life_sat1 = 3 if life_sat1 == 6
replace life_sat1 = 4 if life_sat1 == 7
replace life_sat1 = 4 if life_sat1 == 8
replace life_sat1 = 5 if life_sat1 == 9
replace life_sat1 = 5 if life_sat1 == 10

gen life_sat2 = life_sat
replace life_sat2 = 2 if life_sat2 == 1
replace life_sat2 = 1 if life_sat2 == 0
replace life_sat2 = 3 if life_sat2 == 4
replace life_sat2 = 3 if life_sat2 == 5
replace life_sat2 = 3 if life_sat2 == 6
replace life_sat2 = 3 if life_sat2 == 7
replace life_sat2 = 4 if life_sat2 == 8
replace life_sat2 = 4 if life_sat2 == 9
replace life_sat2 = 5 if life_sat2 == 10


oprobit life_sat2 worktime income social gender age education health

margins,dydx(*)


reg life_sat2 worktime income social gender age education

reg life_sat2 worktime income social gender age education health

reg health worktime income social gender age education


REGRESSION FOR VARIOUS INCOME LEVELS
gen low_income = income
replace low_income = 1 if low_income <= 3
replace low_income = 0 if low_income > 3
replace low_income = . if income == .

gen mid_income = income
replace mid_income = 0 if mid_income < 4
replace mid_income = 0 if mid_income > 6
replace mid_income = 1 if mid_income == 4
replace mid_income = 1 if mid_income == 5
replace mid_income = 1 if mid_income == 6
replace mid_income = . if income == .

gen high_income = income
replace high_income = 0 if high_income < 7
replace high_income = 1 if high_income >= 7
replace high_income = . if income == .


gen worktime_low = worktime*low_income
gen worktime_mid = worktime*mid_income
gen worktime_high = worktime*high_income

oprobit life_sat2 worktime worktime_low social gender age education health

oprobit life_sat2 worktime worktime_mid social gender age education health

oprobit life_sat2 worktime worktime_high social gender age education health

REGRESSION FOR VARIOUS EDUCATION LEVELS
gen education1 = education
replace education1 = 0 if education1 == 2
replace education1 = 0 if education1 == 3
replace education1 = 0 if education1 == 4
replace education1 = . if education1 == .

gen education2 = education
replace education2 = 0 if education2 == 1
replace education2 = 1 if education2 == 2
replace education2 = 0 if education2 == 3
replace education2 = 0 if education2 == 4
replace education2 = . if education2 == .

gen education3 = education
replace education3 = 0 if education3 == 1
replace education3 = 0 if education3 == 2
replace education3 = 1 if education3 == 3
replace education3 = 0 if education3 == 4
replace education3 = . if education3 == .

gen education4 = education
replace education4 = 0 if education4 == 1
replace education4 = 0 if education4 == 2
replace education4 = 0 if education4 == 3
replace education4 = 1 if education4 == 4
replace education4 = . if education4 == .

gen worktime_hig = worktime*education1
gen worktime_bac = worktime*education2
gen worktime_mas = worktime*education3
gen worktime_doc = worktime*education4

oprobit life_sat2 worktime worktime_hig gender age income social health

oprobit life_sat2 worktime worktime_bac gender age income social health

oprobit life_sat2 worktime worktime_mas gender age income social health

oprobit life_sat2 worktime worktime_doc gender age income social health

FOR OWN WORKTIME
gen worktime1 = worktime
replace worktime1 = . if worktime1 > 30
replace worktime1 = . if worktime1 == 0

gen worktime31 = worktime
replace worktime31 = . if worktime31 <= 30
replace worktime31 = . if worktime31 > 50

gen worktime51 = worktime
replace worktime51 = . if worktime51 <= 50


FOR SPOUSE/PARTNER WORKTIME
gen worktimep1 = worktimep
replace worktimep1 = . if worktimep1 > 30
replace worktimep1 = . if worktimep1 == 0

gen worktimep31 = worktimep
replace worktimep31 = . if worktimep31 <= 30
replace worktimep31 = . if worktimep31 > 50

gen worktimep51 = worktimep
replace worktimep51 = . if worktimep51 <= 50

DUMMY VARIABLE (OWN)
gen worktime11 = worktime
replace worktime11 = 1 if worktime11 <= 30
replace worktime11 = 0 if worktime11 > 30
replace worktime11 = . if worktime == .

gen worktime311 = worktime
replace worktime311 = 0 if worktime311 <= 30
replace worktime311 = 0 if worktime311 > 40
replace worktime311 = 1 if worktime311 > 0
replace worktime311 = . if worktime == .

gen worktime411 = worktime
replace worktime411 = 0 if worktime411 <= 40
replace worktime411 = 0 if worktime411 > 50
replace worktime411 = 1 if worktime411 > 0
replace worktime411 = . if worktime == .


gen worktime511 = worktime
replace worktime511 = 0 if worktime511 <= 50
replace worktime511 = 1 if worktime511 > 0
replace worktime511 = . if worktime == .


keep if gender == 1
oprobit life_sat2 worktime worktimep income social age education health
exit

keep if gender == 0
oprobit life_sat2 worktime worktimep income social age education health
exit


keep if worktime11 == 1
keep if gender == 1
oprobit life_sat2 worktime worktimep income social age education health
exit

keep if worktime11 == 1
keep if gender == 0
oprobit life_sat2 worktime worktimep income social age education health
exit

keep if worktime311 == 1
keep if gender == 1
oprobit life_sat2 worktime worktimep income social age education health
exit

keep if worktime311 == 1
keep if gender == 0
oprobit life_sat2 worktime worktimep income social age education health
exit

keep if worktime411 == 1
keep if gender == 1
oprobit life_sat2 worktime worktimep income social age education health
exit

keep if worktime411 == 1
keep if gender == 0
oprobit life_sat2 worktime worktimep income social age education health
exit

keep if worktime511 == 1
keep if gender == 1
oprobit life_sat2 worktime worktimep income social age education health
exit

keep if worktime511 == 1
keep if gender == 0
oprobit life_sat2 worktime worktimep income social age education health
exit

ROBUSTNESS CHECK

gen happy2 = happy
replace happy2 = 2 if happy2 == 1
replace happy2 = 1 if happy2 == 0
replace happy2 = 3 if happy2 == 4
replace happy2 = 3 if happy2 == 5
replace happy2 = 3 if happy2 == 6
replace happy2 = 3 if happy2 == 7
replace happy2 = 4 if happy2 == 8
replace happy2 = 4 if happy2 == 9
replace happy2 = 5 if happy2 == 10

oprobit happy2 worktime income social gender age education health

ologit life_sat2 worktime income social gender age education health
